# Supplementary material for: Time Management and Task Prioritization Curriculum for Pediatric and Internal Medicine Subinternship Students
Source: MedEdPORTAL. 2022 Feb 22;18:11221. doi: 10.15766/mep_2374-8265.11221 (PMC8861138; doi:10.15766/mep_2374-8265.11221)
Supplement: Supplementary file 1 — Student Survey Evaluations.docxPreworkshop Exercise for Pediatric Students.docxPreworkshop Exercise for Internal Medicine Students.docxWorkshop for Pediatric Students.pptxWorkshop for Internal Medicine Students.pptxSpeaker Notes for Workshop.docx [file mep_2374-8265.11221-s001.zip]

Archive with 7 entries (7 files):
- C. Preworkshop Exercise for Internal Medicine Students.docx
- D. Workshop for Pediatric Students.pptx
- E. Workshop for Internal Medicine Students.pptx
- F. Speaker Notes for Workshop.docx
- A. Student Survey Evaluations.docx
- B. Preworkshop Exercise for Pediatric Students.docx
- Educational_Summary_Report_11221.pdf
